# Supplementary material for: Bioclimatic dataset of Metropolitan France under current conditions derived from the WorldClim model
Source: Data Brief. 2020 Jun 4;31:105815. doi: 10.1016/j.dib.2020.105815 (PMC7300140; doi:10.1016/j.dib.2020.105815)
Supplement: Supplementary file 1 [file mmc1.zip]

Archive with 97 entries (93 files):
- bioclimatic_maps/
- bioclimatic_maps/indices/
- bioclimatic_maps/indices/Ic.qmd
- bioclimatic_maps/indices/Ic.qml
- bioclimatic_maps/indices/Ic.sld
- bioclimatic_maps/indices/Ic.tif
- bioclimatic_maps/indices/Id.qmd
- bioclimatic_maps/indices/Id.qml
- bioclimatic_maps/indices/Id.sld
- bioclimatic_maps/indices/Id.tif
- bioclimatic_maps/indices/Io.qmd
- bioclimatic_maps/indices/Io.qml
- bioclimatic_maps/indices/Io.sld
- bioclimatic_maps/indices/Io.tif
- bioclimatic_maps/indices/Ioe.qmd
- bioclimatic_maps/indices/Ioe.qml
- bioclimatic_maps/indices/Ioe.sld
- bioclimatic_maps/indices/Ioe.tif
- bioclimatic_maps/indices/Ios1.qmd
- bioclimatic_maps/indices/Ios1.qml
- bioclimatic_maps/indices/Ios1.sld
- bioclimatic_maps/indices/Ios1.tif
- bioclimatic_maps/indices/Ios2.qmd
- bioclimatic_maps/indices/Ios2.qml
- bioclimatic_maps/indices/Ios2.sld
- bioclimatic_maps/indices/Ios2.tif
- bioclimatic_maps/indices/Ios3.qmd
- bioclimatic_maps/indices/Ios3.qml
- bioclimatic_maps/indices/Ios3.sld
- bioclimatic_maps/indices/Ios3.tif
- bioclimatic_maps/indices/Ios4.qmd
- bioclimatic_maps/indices/Ios4.qml
- bioclimatic_maps/indices/Ios4.sld
- bioclimatic_maps/indices/Ios4.tif
- bioclimatic_maps/indices/Isbm.qmd
- bioclimatic_maps/indices/Isbm.qml
- bioclimatic_maps/indices/Isbm.sld
- bioclimatic_maps/indices/Isbm.tif
- bioclimatic_maps/indices/It.qmd
- bioclimatic_maps/indices/It.qml
- bioclimatic_maps/indices/It.sld
- bioclimatic_maps/indices/It.tif
- bioclimatic_maps/indices/Itc.qmd
- bioclimatic_maps/indices/Itc.qml
- bioclimatic_maps/indices/Itc.sld
- bioclimatic_maps/indices/Itc.tif
- bioclimatic_maps/parameters/
- bioclimatic_maps/parameters/Pp.qmd
- bioclimatic_maps/parameters/Pp.qml
- bioclimatic_maps/parameters/Pp.sld
- bioclimatic_maps/parameters/Pp.tif
- bioclimatic_maps/parameters/Tn.qmd
- bioclimatic_maps/parameters/Tn.qml
- bioclimatic_maps/parameters/Tn.sld
- bioclimatic_maps/parameters/Tn.tif
- bioclimatic_maps/parameters/Tp.qmd
- bioclimatic_maps/parameters/Tp.qml
- bioclimatic_maps/parameters/Tp.sld
- bioclimatic_maps/parameters/Tp.tif
- bioclimatic_maps/parameters/Ts.qmd
- bioclimatic_maps/parameters/Ts.qml
- bioclimatic_maps/parameters/Ts.sld
- bioclimatic_maps/parameters/Ts.tif
- bioclimatic_maps/typological_units/
- bioclimatic_maps/typological_units/bioclimate.qmd
- bioclimatic_maps/typological_units/bioclimate.qml
- bioclimatic_maps/typological_units/bioclimate.sld
- bioclimatic_maps/typological_units/bioclimate.tif
- bioclimatic_maps/typological_units/bioclimatic_variant.qmd
- bioclimatic_maps/typological_units/bioclimatic_variant.qml
- bioclimatic_maps/typological_units/bioclimatic_variant.sld
- bioclimatic_maps/typological_units/bioclimatic_variant.tif
- bioclimatic_maps/typological_units/continentality_level.qmd
- bioclimatic_maps/typological_units/continentality_level.qml
- bioclimatic_maps/typological_units/continentality_level.sld
- bioclimatic_maps/typological_units/continentality_level.tif
- bioclimatic_maps/typological_units/isobioclimate.qmd
- bioclimatic_maps/typological_units/isobioclimate.qml
- bioclimatic_maps/typological_units/isobioclimate.sld
- bioclimatic_maps/typological_units/isobioclimate.tif
- bioclimatic_maps/typological_units/macrobioclimate.qmd
- bioclimatic_maps/typological_units/macrobioclimate.qml
- bioclimatic_maps/typological_units/macrobioclimate.sld
- bioclimatic_maps/typological_units/macrobioclimate.tif
- bioclimatic_maps/typological_units/ombric_horizon.qmd
- bioclimatic_maps/typological_units/ombric_horizon.qml
- bioclimatic_maps/typological_units/ombric_horizon.sld
- bioclimatic_maps/typological_units/ombric_horizon.tif
- bioclimatic_maps/typological_units/submediterraneity_level.qmd
- bioclimatic_maps/typological_units/submediterraneity_level.qml
- bioclimatic_maps/typological_units/submediterraneity_level.sld
- bioclimatic_maps/typological_units/submediterraneity_level.tif
- bioclimatic_maps/typological_units/thermotypic_horizon.qmd
- bioclimatic_maps/typological_units/thermotypic_horizon.qml
- bioclimatic_maps/typological_units/thermotypic_horizon.sld
- bioclimatic_maps/typological_units/thermotypic_horizon.tif
- bioclimatic_maps/typological_units/_Codification of the bioclimatic typological units maps.pdf
