# Supplementary material for: Bioclimatic dataset of Metropolitan France under current conditions derived from the WorldClim model
Source: Data Brief. 2020 Jun 4;31:105815. doi: 10.1016/j.dib.2020.105815 (PMC7300140; doi:10.1016/j.dib.2020.105815)
Supplement: Supplementary file 1 [file mmc1.zip › bioclimatic_maps/indices/Ic.qmd]

<!DOCTYPE qgis PUBLIC 'http://mrcc.com/qgis.dtd' 'SYSTEM'>
<qgis version="3.10.4-A Coruña">
  <identifier>Ic.tif</identifier>
  <parentidentifier></parentidentifier>
  <language>en</language>
  <type>Bioclimatic index</type>
  <title>Ic</title>
  <abstract>Simple continentality index: annual thermic interval in °C (Tmax-Tmin).</abstract>
  <keywords vocabulary="gmd:topicCategory">
    <keyword>Biota</keyword>
    <keyword>Climatology Meteorology Atmosphere</keyword>
  </keywords>
  <contact>
    <contactAddress>
      <type>postal</type>
      <address>6 avenue Victor Le Gorgeu</address>
      <city>Brest</city>
      <administrativearea>Brittany</administrativearea>
      <postalcode>F-29238</postalcode>
      <country>France</country>
    </contactAddress>
    <name>Gwenhael Perrin</name>
    <organization>Université de Bretagne Occidentale - EA 7462 Géoarchitecture</organization>
    <position></position>
    <voice></voice>
    <fax></fax>
    <email>gwenhael.perrin@univ-brest.fr</email>
    <role>owner</role>
  </contact>
  <links>
    <link mimeType="" description="Climatic data" type="https" format="" size="" url="https://worldclim.org/data/worldclim21.html" name="WorldClim"/>
    <link mimeType="" description="Bioclimatic classification" type="http" format="" size="" url="http://www.globalbioclimatics.org/" name="Worldwide Bioclimatic Classification System"/>
  </links>
  <fees></fees>
  <rights></rights>
  <license>Creative Commons Attribution 4.0 International License (CC BY 4.0)</license>
  <encoding></encoding>
  <crs>
    <spatialrefsys>
      <wkt>GEOGCRS["WGS 84",DATUM["World Geodetic System 1984",ELLIPSOID["WGS 84",6378137,298.257223563,LENGTHUNIT["metre",1]]],PRIMEM["Greenwich",0,ANGLEUNIT["degree",0.0174532925199433]],CS[ellipsoidal,2],AXIS["geodetic latitude (Lat)",north,ORDER[1],ANGLEUNIT["degree",0.0174532925199433]],AXIS["geodetic longitude (Lon)",east,ORDER[2],ANGLEUNIT["degree",0.0174532925199433]],USAGE[SCOPE["unknown"],AREA["World"],BBOX[-90,-180,90,180]],ID["EPSG",4326]]</wkt>
      <proj4>+proj=longlat +datum=WGS84 +no_defs</proj4>
      <srsid>3452</srsid>
      <srid>4326</srid>
      <authid>EPSG:4326</authid>
      <description>WGS 84</description>
      <projectionacronym>longlat</projectionacronym>
      <ellipsoidacronym>EPSG:7030</ellipsoidacronym>
      <geographicflag>true</geographicflag>
    </spatialrefsys>
  </crs>
  <extent>
    <spatial maxy="51.08939000000000163" maxz="0" minz="0" dimensions="2" maxx="9.55996000000000024" miny="41.33362999999999943" minx="-5.14132999999999996" crs="EPSG:4326"/>
    <temporal>
      <period>
        <start>1969-12-31T15:00:00Z</start>
        <end>2000-12-30T15:00:47Z</end>
      </period>
    </temporal>
  </extent>
</qgis>
