# Supplementary material for: Bioclimatic dataset of Metropolitan France under current conditions derived from the WorldClim model
Source: Data Brief. 2020 Jun 4;31:105815. doi: 10.1016/j.dib.2020.105815 (PMC7300140; doi:10.1016/j.dib.2020.105815)
Supplement: Supplementary file 1 [file mmc1.zip › bioclimatic_maps/indices/Ios1.sld]

<?xml version="1.0" encoding="UTF-8"?>
<StyledLayerDescriptor xmlns="http://www.opengis.net/sld" version="1.0.0" xmlns:gml="http://www.opengis.net/gml" xmlns:ogc="http://www.opengis.net/ogc" xmlns:sld="http://www.opengis.net/sld">
  <UserLayer>
    <sld:LayerFeatureConstraints>
      <sld:FeatureTypeConstraint/>
    </sld:LayerFeatureConstraints>
    <sld:UserStyle>
      <sld:Name>Ios1</sld:Name>
      <sld:FeatureTypeStyle>
        <sld:Rule>
          <sld:RasterSymbolizer>
            <sld:ChannelSelection>
              <sld:GrayChannel>
                <sld:SourceChannelName>1</sld:SourceChannelName>
              </sld:GrayChannel>
            </sld:ChannelSelection>
            <sld:ColorMap type="ramp">
              <sld:ColorMapEntry label="0.28" quantity="0.28" color="#d7191c"/>
              <sld:ColorMapEntry label="2.52" quantity="2.52" color="#fdae61"/>
              <sld:ColorMapEntry label="2.94" quantity="2.94" color="#ffffbf"/>
              <sld:ColorMapEntry label="3.45" quantity="3.45" color="#abdda4"/>
              <sld:ColorMapEntry label="21.37" quantity="21.37" color="#2b83ba"/>
            </sld:ColorMap>
          </sld:RasterSymbolizer>
        </sld:Rule>
      </sld:FeatureTypeStyle>
    </sld:UserStyle>
  </UserLayer>
</StyledLayerDescriptor>
