# Supplementary material for: Bioclimatic dataset of Metropolitan France under current conditions derived from the WorldClim model
Source: Data Brief. 2020 Jun 4;31:105815. doi: 10.1016/j.dib.2020.105815 (PMC7300140; doi:10.1016/j.dib.2020.105815)
Supplement: Supplementary file 1 [file mmc1.zip › bioclimatic_maps/parameters/Tp.qml]

<!DOCTYPE qgis PUBLIC 'http://mrcc.com/qgis.dtd' 'SYSTEM'>
<qgis minScale="1e+08" hasScaleBasedVisibilityFlag="0" version="3.10.4-A Coruña" maxScale="0" styleCategories="AllStyleCategories">
  <flags>
    <Identifiable>1</Identifiable>
    <Removable>1</Removable>
    <Searchable>0</Searchable>
  </flags>
  <customproperties>
    <property key="WMSBackgroundLayer" value="false"/>
    <property key="WMSPublishDataSourceUrl" value="false"/>
    <property key="embeddedWidgets/count" value="0"/>
    <property key="identify/format" value="Value"/>
  </customproperties>
  <pipe>
    <rasterrenderer classificationMin="60" alphaBand="-1" band="1" type="singlebandpseudocolor" classificationMax="2038" opacity="1">
      <rasterTransparency/>
      <minMaxOrigin>
        <limits>MinMax</limits>
        <extent>WholeRaster</extent>
        <statAccuracy>Estimated</statAccuracy>
        <cumulativeCutLower>0.02</cumulativeCutLower>
        <cumulativeCutUpper>0.98</cumulativeCutUpper>
        <stdDevFactor>2</stdDevFactor>
      </minMaxOrigin>
      <rastershader>
        <colorrampshader clip="0" colorRampType="INTERPOLATED" classificationMode="2">
          <colorramp name="[source]" type="gradient">
            <prop k="color1" v="43,131,186,255"/>
            <prop k="color2" v="215,25,28,255"/>
            <prop k="discrete" v="0"/>
            <prop k="rampType" v="gradient"/>
            <prop k="stops" v="0.25;171,221,164,255:0.5;255,255,191,255:0.75;253,174,97,255"/>
          </colorramp>
          <item color="#2b83ba" label="60 tenths of °C" alpha="255" value="60"/>
          <item color="#abdda4" label="554.5 tenths of °C" alpha="255" value="554.5"/>
          <item color="#ffffbf" label="1049 tenths of °C" alpha="255" value="1049"/>
          <item color="#fdae61" label="1543.5 tenths of °C" alpha="255" value="1543.5"/>
          <item color="#d7191c" label="2038 tenths of °C" alpha="255" value="2038"/>
        </colorrampshader>
      </rastershader>
    </rasterrenderer>
    <brightnesscontrast brightness="0" contrast="0"/>
    <huesaturation colorizeOn="0" colorizeStrength="100" colorizeBlue="128" colorizeRed="255" saturation="0" colorizeGreen="128" grayscaleMode="0"/>
    <rasterresampler maxOversampling="2"/>
  </pipe>
  <blendMode>0</blendMode>
</qgis>
