# Supplementary material for: Bioclimatic dataset of Metropolitan France under current conditions derived from the WorldClim model
Source: Data Brief. 2020 Jun 4;31:105815. doi: 10.1016/j.dib.2020.105815 (PMC7300140; doi:10.1016/j.dib.2020.105815)
Supplement: Supplementary file 1 [file mmc1.zip › bioclimatic_maps/parameters/Ts.qml]

<!DOCTYPE qgis PUBLIC 'http://mrcc.com/qgis.dtd' 'SYSTEM'>
<qgis maxScale="0" hasScaleBasedVisibilityFlag="0" minScale="1e+08" styleCategories="AllStyleCategories" version="3.4.15-Madeira">
  <flags>
    <Identifiable>1</Identifiable>
    <Removable>1</Removable>
    <Searchable>1</Searchable>
  </flags>
  <customproperties>
    <property key="WMSBackgroundLayer" value="false"/>
    <property key="WMSPublishDataSourceUrl" value="false"/>
    <property key="embeddedWidgets/count" value="0"/>
    <property key="identify/format" value="Value"/>
  </customproperties>
  <pipe>
    <rasterrenderer alphaBand="-1" classificationMin="35" type="singlebandpseudocolor" opacity="1" classificationMax="726" band="1">
      <rasterTransparency/>
      <minMaxOrigin>
        <limits>MinMax</limits>
        <extent>WholeRaster</extent>
        <statAccuracy>Estimated</statAccuracy>
        <cumulativeCutLower>0.02</cumulativeCutLower>
        <cumulativeCutUpper>0.98</cumulativeCutUpper>
        <stdDevFactor>2</stdDevFactor>
      </minMaxOrigin>
      <rastershader>
        <colorrampshader classificationMode="2" colorRampType="INTERPOLATED" clip="0">
          <colorramp name="[source]" type="gradient">
            <prop v="43,131,186,255" k="color1"/>
            <prop v="215,25,28,255" k="color2"/>
            <prop v="0" k="discrete"/>
            <prop v="gradient" k="rampType"/>
            <prop v="0.25;171,221,164,255:0.5;255,255,191,255:0.75;253,174,97,255" k="stops"/>
          </colorramp>
          <item alpha="255" color="#2b83ba" label="35 tenths of °C" value="35"/>
          <item alpha="255" color="#abdda4" label="207.75 tenths of °C" value="207.75"/>
          <item alpha="255" color="#ffffbf" label="380.5 tenths of °C" value="380.5"/>
          <item alpha="255" color="#fdae61" label="553.25 tenths of °C" value="553.25"/>
          <item alpha="255" color="#d7191c" label="726 tenths of °C" value="726"/>
        </colorrampshader>
      </rastershader>
    </rasterrenderer>
    <brightnesscontrast brightness="0" contrast="0"/>
    <huesaturation colorizeGreen="128" colorizeOn="0" saturation="0" colorizeBlue="128" colorizeRed="255" grayscaleMode="0" colorizeStrength="100"/>
    <rasterresampler maxOversampling="2"/>
  </pipe>
  <blendMode>0</blendMode>
</qgis>
