# Supplementary material for: Bioclimatic dataset of Metropolitan France under current conditions derived from the WorldClim model
Source: Data Brief. 2020 Jun 4;31:105815. doi: 10.1016/j.dib.2020.105815 (PMC7300140; doi:10.1016/j.dib.2020.105815)
Supplement: Supplementary file 1 [file mmc1.zip › bioclimatic_maps/typological_units/bioclimate.qmd]

<!DOCTYPE qgis PUBLIC 'http://mrcc.com/qgis.dtd' 'SYSTEM'>
<qgis version="3.10.4-A Coruña">
  <identifier>bioclimate.tif</identifier>
  <parentidentifier></parentidentifier>
  <language>en</language>
  <type>Bioclimatic units</type>
  <title>Bioclimates</title>
  <abstract>Each of the climate types that can be recognised based on the threshold values of the series of climatic factors, parameters and bioclimatic indices that influence the development and distribution of plant species and communities on the Earth.</abstract>
  <keywords vocabulary="gmd:topicCategory">
    <keyword>Biota</keyword>
    <keyword>Climatology Meteorology Atmosphere</keyword>
  </keywords>
  <contact>
    <contactAddress>
      <type>postal</type>
      <address>6 avenue Victor Le Gorgeu</address>
      <city>Brest</city>
      <administrativearea>Brittany</administrativearea>
      <postalcode>F-29238</postalcode>
      <country>France</country>
    </contactAddress>
    <name>Gwenhael Perrin</name>
    <organization>Université de Bretagne Occidentale - EA 7462 Géoarchitecture</organization>
    <position></position>
    <voice></voice>
    <fax></fax>
    <email>gwenhael.perrin@univ-brest.fr</email>
    <role>owner</role>
  </contact>
  <links>
    <link mimeType="" description="Climatic data" type="https" format="" size="" url="https://worldclim.org/data/worldclim21.html" name="WorldClim"/>
    <link mimeType="" description="Bioclimatic classification" type="http" format="" size="" url="http://www.globalbioclimatics.org/" name="Worldwide Bioclimatic Classification System"/>
  </links>
  <fees></fees>
  <license>Creative Commons Attribution 4.0 International License (CC BY 4.0)</license>
  <encoding></encoding>
  <crs>
    <spatialrefsys>
      <wkt>GEOGCRS["WGS 84",DATUM["World Geodetic System 1984",ELLIPSOID["WGS 84",6378137,298.257223563,LENGTHUNIT["metre",1]]],PRIMEM["Greenwich",0,ANGLEUNIT["degree",0.0174532925199433]],CS[ellipsoidal,2],AXIS["geodetic latitude (Lat)",north,ORDER[1],ANGLEUNIT["degree",0.0174532925199433]],AXIS["geodetic longitude (Lon)",east,ORDER[2],ANGLEUNIT["degree",0.0174532925199433]],USAGE[SCOPE["unknown"],AREA["World"],BBOX[-90,-180,90,180]],ID["EPSG",4326]]</wkt>
      <proj4>+proj=longlat +datum=WGS84 +no_defs</proj4>
      <srsid>3452</srsid>
      <srid>4326</srid>
      <authid>EPSG:4326</authid>
      <description>WGS 84</description>
      <projectionacronym>longlat</projectionacronym>
      <ellipsoidacronym>EPSG:7030</ellipsoidacronym>
      <geographicflag>true</geographicflag>
    </spatialrefsys>
  </crs>
  <extent>
    <spatial maxy="51.08939000000000163" maxz="0" minz="0" dimensions="2" maxx="9.55996000000000024" miny="41.33362999999999943" minx="-5.14132999999999996" crs="EPSG:4326"/>
    <temporal>
      <period>
        <start>1969-12-31T16:00:00Z</start>
        <end>2000-12-30T16:00:47Z</end>
      </period>
    </temporal>
  </extent>
</qgis>
