# Supplementary material for: Bioclimatic dataset of Metropolitan France under current conditions derived from the WorldClim model
Source: Data Brief. 2020 Jun 4;31:105815. doi: 10.1016/j.dib.2020.105815 (PMC7300140; doi:10.1016/j.dib.2020.105815)
Supplement: Supplementary file 1 [file mmc1.zip › bioclimatic_maps/typological_units/continentality_level.qml]

<!DOCTYPE qgis PUBLIC 'http://mrcc.com/qgis.dtd' 'SYSTEM'>
<qgis hasScaleBasedVisibilityFlag="0" version="3.10.4-A Coruña" minScale="1e+08" styleCategories="AllStyleCategories" maxScale="0">
  <flags>
    <Identifiable>1</Identifiable>
    <Removable>1</Removable>
    <Searchable>0</Searchable>
  </flags>
  <customproperties>
    <property value="false" key="WMSBackgroundLayer"/>
    <property value="false" key="WMSPublishDataSourceUrl"/>
    <property value="0" key="embeddedWidgets/count"/>
    <property value="Value" key="identify/format"/>
  </customproperties>
  <pipe>
    <rasterrenderer alphaBand="-1" opacity="1" band="1" type="paletted">
      <rasterTransparency/>
      <minMaxOrigin>
        <limits>None</limits>
        <extent>WholeRaster</extent>
        <statAccuracy>Estimated</statAccuracy>
        <cumulativeCutLower>0.02</cumulativeCutLower>
        <cumulativeCutUpper>0.98</cumulativeCutUpper>
        <stdDevFactor>2</stdDevFactor>
      </minMaxOrigin>
      <colorPalette>
        <paletteEntry value="12" color="#2b83ba" label="12 - Weak euhyperoceanic (6&lt;Ic&lt;=8)" alpha="255"/>
        <paletteEntry value="21" color="#6bb0af" label="21 - Strong subhyperoceanic (8&lt;Ic&lt;=10)" alpha="255"/>
        <paletteEntry value="22" color="#abdda4" label="22 - Weak subhyperoceanic (10&lt;Ic&lt;=11)" alpha="255"/>
        <paletteEntry value="31" color="#d5eeb2" label="31 - Strong semihyperoceanic (11&lt;Ic&lt;=12)" alpha="255"/>
        <paletteEntry value="32" color="#ffffbf" label="32 - Weak semihyperoceanic (12&lt;Ic&lt;=14)" alpha="255"/>
        <paletteEntry value="41" color="#fed790" label="41 - Strong euoceanic (14&lt;Ic&lt;=15)" alpha="255"/>
        <paletteEntry value="42" color="#fdae61" label="42 - Weak euoceanic (15&lt;Ic&lt;=17)" alpha="255"/>
        <paletteEntry value="51" color="#ea633e" label="51 - Weak semicontinental (17&lt;Ic&lt;=19)" alpha="255"/>
        <paletteEntry value="52" color="#d7191c" label="52 - Strong semicontinental (19&lt;Ic&lt;=21)" alpha="255"/>
      </colorPalette>
      <colorramp name="[source]" type="gradient">
        <prop v="43,131,186,255" k="color1"/>
        <prop v="215,25,28,255" k="color2"/>
        <prop v="0" k="discrete"/>
        <prop v="gradient" k="rampType"/>
        <prop v="0.25;171,221,164,255:0.5;255,255,191,255:0.75;253,174,97,255" k="stops"/>
      </colorramp>
    </rasterrenderer>
    <brightnesscontrast brightness="0" contrast="0"/>
    <huesaturation colorizeBlue="128" saturation="0" grayscaleMode="0" colorizeGreen="128" colorizeStrength="100" colorizeRed="255" colorizeOn="0"/>
    <rasterresampler maxOversampling="2"/>
  </pipe>
  <blendMode>0</blendMode>
</qgis>
