# Supplementary material for: Bioclimatic dataset of Metropolitan France under current conditions derived from the WorldClim model
Source: Data Brief. 2020 Jun 4;31:105815. doi: 10.1016/j.dib.2020.105815 (PMC7300140; doi:10.1016/j.dib.2020.105815)
Supplement: Supplementary file 1 [file mmc1.zip › bioclimatic_maps/typological_units/isobioclimate.qml]

<!DOCTYPE qgis PUBLIC 'http://mrcc.com/qgis.dtd' 'SYSTEM'>
<qgis hasScaleBasedVisibilityFlag="0" version="3.10.4-A Coruña" minScale="1e+08" styleCategories="AllStyleCategories" maxScale="0">
  <flags>
    <Identifiable>1</Identifiable>
    <Removable>1</Removable>
    <Searchable>0</Searchable>
  </flags>
  <customproperties>
    <property value="false" key="WMSBackgroundLayer"/>
    <property value="false" key="WMSPublishDataSourceUrl"/>
    <property value="0" key="embeddedWidgets/count"/>
    <property value="Value" key="identify/format"/>
  </customproperties>
  <pipe>
    <rasterrenderer alphaBand="-1" opacity="1" band="1" type="paletted">
      <rasterTransparency/>
      <minMaxOrigin>
        <limits>None</limits>
        <extent>WholeRaster</extent>
        <statAccuracy>Estimated</statAccuracy>
        <cumulativeCutLower>0.02</cumulativeCutLower>
        <cumulativeCutUpper>0.98</cumulativeCutUpper>
        <stdDevFactor>2</stdDevFactor>
      </minMaxOrigin>
      <colorPalette>
        <paletteEntry value="11011" color="#ffcccc" label="11011 - Mepo-Nor-Tme-Dry" alpha="255"/>
        <paletteEntry value="11012" color="#ff9999" label="11012 - Mepo-Nor-Tme-Shu" alpha="255"/>
        <paletteEntry value="11021" color="#cca3a3" label="11021 - Mepo-Nor-Mme-Dry" alpha="255"/>
        <paletteEntry value="11022" color="#cc7a7a" label="11022 - Mepo-Nor-Mme-Shu" alpha="255"/>
        <paletteEntry value="11023" color="#cc5151" label="11023 - Mepo-Nor-Mme-Hum" alpha="255"/>
        <paletteEntry value="11032" color="#995c5c" label="11032 - Mepo-Nor-Sme-Shu" alpha="255"/>
        <paletteEntry value="11033" color="#993d3d" label="11033 - Mepo-Nor-Sme-Hum" alpha="255"/>
        <paletteEntry value="21023" color="#51cccc" label="21023 - Teho-Nor-Mte-Hum" alpha="255"/>
        <paletteEntry value="21212" color="#99ffcc" label="21212 - Teho-Sbm-Tte-Shu" alpha="255"/>
        <paletteEntry value="21213" color="#66ffb3" label="21213 - Teho-Sbm-Tte-Hum" alpha="255"/>
        <paletteEntry value="21222" color="#7acca3" label="21222 - Teho-Sbm-Mte-Shu" alpha="255"/>
        <paletteEntry value="21223" color="#51cc8e" label="21223 - Teho-Sbm-Mte-Hum" alpha="255"/>
        <paletteEntry value="22013" color="#66ff66" label="22013 - Teoc-Nor-Tte-Hum" alpha="255"/>
        <paletteEntry value="22022" color="#7acc7a" label="22022 - Teoc-Nor-Mte-Shu" alpha="255"/>
        <paletteEntry value="22023" color="#51cc51" label="22023 - Teoc-Nor-Mte-Hum" alpha="255"/>
        <paletteEntry value="22032" color="#5c995c" label="22032 - Teoc-Nor-Ste-Shu" alpha="255"/>
        <paletteEntry value="22033" color="#3d993d" label="22033 - Teoc-Nor-Ste-Hum" alpha="255"/>
        <paletteEntry value="22034" color="#1e991e" label="22034 - Teoc-Nor-Ste-Hhu" alpha="255"/>
        <paletteEntry value="22043" color="#286628" label="22043 - Teoc-Nor-Ote-Hum" alpha="255"/>
        <paletteEntry value="22044" color="#146614" label="22044 - Teoc-Nor-Ote-Hhu" alpha="255"/>
        <paletteEntry value="22045" color="#006600" label="22045 - Teoc-Nor-Ote-Uhh" alpha="255"/>
        <paletteEntry value="22053" color="#143314" label="22053 - Teoc-Nor-Cte-Hum" alpha="255"/>
        <paletteEntry value="22054" color="#0a330a" label="22054 - Teoc-Nor-Cte-Hhu" alpha="255"/>
        <paletteEntry value="22055" color="#003300" label="22055 - Teoc-Nor-Cte-Uhh" alpha="255"/>
        <paletteEntry value="22122" color="#a3cc7a" label="22122 - Teoc-Stp-Mte-Shu" alpha="255"/>
        <paletteEntry value="22132" color="#7a995c" label="22132 - Teoc-Stp-Ste-Shu" alpha="255"/>
        <paletteEntry value="22212" color="#ffff99" label="22212 - Teoc-Sbm-Tte-Shu" alpha="255"/>
        <paletteEntry value="22213" color="#ffff66" label="22213 - Teoc-Sbm-Tte-Hum" alpha="255"/>
        <paletteEntry value="22222" color="#cccc7a" label="22222 - Teoc-Sbm-Mte-Shu" alpha="255"/>
        <paletteEntry value="22223" color="#cccc51" label="22223 - Teoc-Sbm-Mte-Hum" alpha="255"/>
        <paletteEntry value="22232" color="#66663d" label="22232 - Teoc-Sbm-Ste-Shu" alpha="255"/>
        <paletteEntry value="22233" color="#666628" label="22233 - Teoc-Sbm-Ste-Hum" alpha="255"/>
        <paletteEntry value="22234" color="#666614" label="22234 - Teoc-Sbm-Ste-Hhu" alpha="255"/>
        <paletteEntry value="22243" color="#333314" label="22243 - Teoc-Sbm-Ote-Hum" alpha="255"/>
        <paletteEntry value="22244" color="#33330a" label="22244 - Teoc-Sbm-Ote-Hhu" alpha="255"/>
        <paletteEntry value="22253" color="#333314" label="22253 - Teoc-Sbm-Cte-Hum" alpha="255"/>
      </colorPalette>
      <colorramp name="[source]" type="randomcolors"/>
    </rasterrenderer>
    <brightnesscontrast brightness="0" contrast="0"/>
    <huesaturation colorizeBlue="128" saturation="1" grayscaleMode="0" colorizeGreen="128" colorizeStrength="100" colorizeRed="255" colorizeOn="0"/>
    <rasterresampler maxOversampling="2"/>
  </pipe>
  <blendMode>0</blendMode>
</qgis>
