# Supplementary material for: Bioclimatic dataset of Metropolitan France under current conditions derived from the WorldClim model
Source: Data Brief. 2020 Jun 4;31:105815. doi: 10.1016/j.dib.2020.105815 (PMC7300140; doi:10.1016/j.dib.2020.105815)
Supplement: Supplementary file 1 [file mmc1.zip › bioclimatic_maps/typological_units/isobioclimate.sld]

<?xml version="1.0" encoding="UTF-8"?>
<StyledLayerDescriptor xmlns="http://www.opengis.net/sld" version="1.0.0" xmlns:gml="http://www.opengis.net/gml" xmlns:ogc="http://www.opengis.net/ogc" xmlns:sld="http://www.opengis.net/sld">
  <UserLayer>
    <sld:LayerFeatureConstraints>
      <sld:FeatureTypeConstraint/>
    </sld:LayerFeatureConstraints>
    <sld:UserStyle>
      <sld:Name>isobioclimate</sld:Name>
      <sld:FeatureTypeStyle>
        <sld:Rule>
          <sld:RasterSymbolizer>
            <sld:ChannelSelection>
              <sld:GrayChannel>
                <sld:SourceChannelName>1</sld:SourceChannelName>
              </sld:GrayChannel>
            </sld:ChannelSelection>
            <sld:ColorMap type="values">
              <sld:ColorMapEntry label="11011 - Mepo-Nor-Tme-Dry" quantity="11011" color="#ffcccc"/>
              <sld:ColorMapEntry label="11012 - Mepo-Nor-Tme-Shu" quantity="11012" color="#ff9999"/>
              <sld:ColorMapEntry label="11021 - Mepo-Nor-Mme-Dry" quantity="11021" color="#cca3a3"/>
              <sld:ColorMapEntry label="11022 - Mepo-Nor-Mme-Shu" quantity="11022" color="#cc7a7a"/>
              <sld:ColorMapEntry label="11023 - Mepo-Nor-Mme-Hum" quantity="11023" color="#cc5151"/>
              <sld:ColorMapEntry label="11032 - Mepo-Nor-Sme-Shu" quantity="11032" color="#995c5c"/>
              <sld:ColorMapEntry label="11033 - Mepo-Nor-Sme-Hum" quantity="11033" color="#993d3d"/>
              <sld:ColorMapEntry label="21023 - Teho-Nor-Mte-Hum" quantity="21023" color="#51cccc"/>
              <sld:ColorMapEntry label="21212 - Teho-Sbm-Tte-Shu" quantity="21212" color="#99ffcc"/>
              <sld:ColorMapEntry label="21213 - Teho-Sbm-Tte-Hum" quantity="21213" color="#66ffb3"/>
              <sld:ColorMapEntry label="21222 - Teho-Sbm-Mte-Shu" quantity="21222" color="#7acca3"/>
              <sld:ColorMapEntry label="21223 - Teho-Sbm-Mte-Hum" quantity="21223" color="#51cc8e"/>
              <sld:ColorMapEntry label="22013 - Teoc-Nor-Tte-Hum" quantity="22013" color="#66ff66"/>
              <sld:ColorMapEntry label="22022 - Teoc-Nor-Mte-Shu" quantity="22022" color="#7acc7a"/>
              <sld:ColorMapEntry label="22023 - Teoc-Nor-Mte-Hum" quantity="22023" color="#51cc51"/>
              <sld:ColorMapEntry label="22032 - Teoc-Nor-Ste-Shu" quantity="22032" color="#5c995c"/>
              <sld:ColorMapEntry label="22033 - Teoc-Nor-Ste-Hum" quantity="22033" color="#3d993d"/>
              <sld:ColorMapEntry label="22034 - Teoc-Nor-Ste-Hhu" quantity="22034" color="#1e991e"/>
              <sld:ColorMapEntry label="22043 - Teoc-Nor-Ote-Hum" quantity="22043" color="#286628"/>
              <sld:ColorMapEntry label="22044 - Teoc-Nor-Ote-Hhu" quantity="22044" color="#146614"/>
              <sld:ColorMapEntry label="22045 - Teoc-Nor-Ote-Uhh" quantity="22045" color="#006600"/>
              <sld:ColorMapEntry label="22053 - Teoc-Nor-Cte-Hum" quantity="22053" color="#143314"/>
              <sld:ColorMapEntry label="22054 - Teoc-Nor-Cte-Hhu" quantity="22054" color="#0a330a"/>
              <sld:ColorMapEntry label="22055 - Teoc-Nor-Cte-Uhh" quantity="22055" color="#003300"/>
              <sld:ColorMapEntry label="22122 - Teoc-Stp-Mte-Shu" quantity="22122" color="#a3cc7a"/>
              <sld:ColorMapEntry label="22132 - Teoc-Stp-Ste-Shu" quantity="22132" color="#7a995c"/>
              <sld:ColorMapEntry label="22212 - Teoc-Sbm-Tte-Shu" quantity="22212" color="#ffff99"/>
              <sld:ColorMapEntry label="22213 - Teoc-Sbm-Tte-Hum" quantity="22213" color="#ffff66"/>
              <sld:ColorMapEntry label="22222 - Teoc-Sbm-Mte-Shu" quantity="22222" color="#cccc7a"/>
              <sld:ColorMapEntry label="22223 - Teoc-Sbm-Mte-Hum" quantity="22223" color="#cccc51"/>
              <sld:ColorMapEntry label="22232 - Teoc-Sbm-Ste-Shu" quantity="22232" color="#66663d"/>
              <sld:ColorMapEntry label="22233 - Teoc-Sbm-Ste-Hum" quantity="22233" color="#666628"/>
              <sld:ColorMapEntry label="22234 - Teoc-Sbm-Ste-Hhu" quantity="22234" color="#666614"/>
              <sld:ColorMapEntry label="22243 - Teoc-Sbm-Ote-Hum" quantity="22243" color="#333314"/>
              <sld:ColorMapEntry label="22244 - Teoc-Sbm-Ote-Hhu" quantity="22244" color="#33330a"/>
              <sld:ColorMapEntry label="22253 - Teoc-Sbm-Cte-Hum" quantity="22253" color="#333314"/>
            </sld:ColorMap>
            <sld:VendorOption name="saturation">0.505</sld:VendorOption>
          </sld:RasterSymbolizer>
        </sld:Rule>
      </sld:FeatureTypeStyle>
    </sld:UserStyle>
  </UserLayer>
</StyledLayerDescriptor>
