# Supplementary material for: Bioclimatic dataset of Metropolitan France under current conditions derived from the WorldClim model
Source: Data Brief. 2020 Jun 4;31:105815. doi: 10.1016/j.dib.2020.105815 (PMC7300140; doi:10.1016/j.dib.2020.105815)
Supplement: Supplementary file 1 [file mmc1.zip › bioclimatic_maps/typological_units/macrobioclimate.qml]

<!DOCTYPE qgis PUBLIC 'http://mrcc.com/qgis.dtd' 'SYSTEM'>
<qgis hasScaleBasedVisibilityFlag="0" version="3.10.4-A Coruña" minScale="1e+08" styleCategories="AllStyleCategories" maxScale="0">
  <flags>
    <Identifiable>1</Identifiable>
    <Removable>1</Removable>
    <Searchable>0</Searchable>
  </flags>
  <customproperties>
    <property value="false" key="WMSBackgroundLayer"/>
    <property value="false" key="WMSPublishDataSourceUrl"/>
    <property value="0" key="embeddedWidgets/count"/>
    <property value="Value" key="identify/format"/>
  </customproperties>
  <pipe>
    <rasterrenderer alphaBand="-1" classificationMax="2" opacity="1" band="1" type="singlebandpseudocolor" classificationMin="1">
      <rasterTransparency/>
      <minMaxOrigin>
        <limits>None</limits>
        <extent>WholeRaster</extent>
        <statAccuracy>Estimated</statAccuracy>
        <cumulativeCutLower>0.02</cumulativeCutLower>
        <cumulativeCutUpper>0.98</cumulativeCutUpper>
        <stdDevFactor>2</stdDevFactor>
      </minMaxOrigin>
      <rastershader>
        <colorrampshader clip="0" colorRampType="INTERPOLATED" classificationMode="2">
          <colorramp name="[source]" type="cpt-city">
            <prop v="0" k="inverted"/>
            <prop v="cpt-city" k="rampType"/>
            <prop v="grass/elevation" k="schemeName"/>
            <prop v="" k="variantName"/>
          </colorramp>
          <item value="1" color="#bf3030" label="1 - Mediterranean" alpha="255"/>
          <item value="2" color="#5fbf5f" label="2 - Temperate" alpha="255"/>
        </colorrampshader>
      </rastershader>
    </rasterrenderer>
    <brightnesscontrast brightness="0" contrast="0"/>
    <huesaturation colorizeBlue="128" saturation="0" grayscaleMode="0" colorizeGreen="128" colorizeStrength="100" colorizeRed="255" colorizeOn="0"/>
    <rasterresampler maxOversampling="2"/>
  </pipe>
  <blendMode>0</blendMode>
</qgis>
