# Supplementary material for: Bioclimatic dataset of Metropolitan France under current conditions derived from the WorldClim model
Source: Data Brief. 2020 Jun 4;31:105815. doi: 10.1016/j.dib.2020.105815 (PMC7300140; doi:10.1016/j.dib.2020.105815)
Supplement: Supplementary file 1 [file mmc1.zip › bioclimatic_maps/typological_units/ombric_horizon.sld]

<?xml version="1.0" encoding="UTF-8"?>
<StyledLayerDescriptor xmlns="http://www.opengis.net/sld" version="1.0.0" xmlns:gml="http://www.opengis.net/gml" xmlns:ogc="http://www.opengis.net/ogc" xmlns:sld="http://www.opengis.net/sld">
  <UserLayer>
    <sld:LayerFeatureConstraints>
      <sld:FeatureTypeConstraint/>
    </sld:LayerFeatureConstraints>
    <sld:UserStyle>
      <sld:Name>ombric_horizon</sld:Name>
      <sld:FeatureTypeStyle>
        <sld:Rule>
          <sld:RasterSymbolizer>
            <sld:ChannelSelection>
              <sld:GrayChannel>
                <sld:SourceChannelName>1</sld:SourceChannelName>
              </sld:GrayChannel>
            </sld:ChannelSelection>
            <sld:ColorMap type="values">
              <sld:ColorMapEntry label="11 - Lower dry (2.0&lt;=Io&lt;2.8)" quantity="11" color="#d7191c"/>
              <sld:ColorMapEntry label="12 - Upper dry (2.8&lt;=Io&lt;3.6)" quantity="12" color="#ea633e"/>
              <sld:ColorMapEntry label="21 - Lower subhumid (3.6&lt;=Io&lt;4.8)" quantity="21" color="#fdae61"/>
              <sld:ColorMapEntry label="22 - Upper subhumid (4.6&lt;=Io&lt;6.0)" quantity="22" color="#fed790"/>
              <sld:ColorMapEntry label="31 - Lower humid (6.0&lt;=Io&lt;9.0)" quantity="31" color="#ffffbf"/>
              <sld:ColorMapEntry label="32 - Upper humid (9.0&lt;=Io&lt;12.0)" quantity="32" color="#d5eeb2"/>
              <sld:ColorMapEntry label="41 - Lower hyperhumid (12.0&lt;=Io&lt;18.0)" quantity="41" color="#abdda4"/>
              <sld:ColorMapEntry label="42 - Upper hyperhumid (18.0&lt;=Io&lt;24.0)" quantity="42" color="#6bb0af"/>
              <sld:ColorMapEntry label="51 - Ultrahyperhumid (Io>=24.0)" quantity="51" color="#2b83ba"/>
            </sld:ColorMap>
          </sld:RasterSymbolizer>
        </sld:Rule>
      </sld:FeatureTypeStyle>
    </sld:UserStyle>
  </UserLayer>
</StyledLayerDescriptor>
