# Supplementary material for: Bioclimatic dataset of Metropolitan France under current conditions derived from the WorldClim model
Source: Data Brief. 2020 Jun 4;31:105815. doi: 10.1016/j.dib.2020.105815 (PMC7300140; doi:10.1016/j.dib.2020.105815)
Supplement: Supplementary file 1 [file mmc1.zip › bioclimatic_maps/typological_units/submediterraneity_level.qml]

<!DOCTYPE qgis PUBLIC 'http://mrcc.com/qgis.dtd' 'SYSTEM'>
<qgis hasScaleBasedVisibilityFlag="0" version="3.10.4-A Coruña" minScale="1e+08" styleCategories="AllStyleCategories" maxScale="0">
  <flags>
    <Identifiable>1</Identifiable>
    <Removable>1</Removable>
    <Searchable>0</Searchable>
  </flags>
  <customproperties>
    <property value="false" key="WMSBackgroundLayer"/>
    <property value="false" key="WMSPublishDataSourceUrl"/>
    <property value="0" key="embeddedWidgets/count"/>
    <property value="Value" key="identify/format"/>
  </customproperties>
  <pipe>
    <rasterrenderer alphaBand="-1" opacity="1" band="1" type="paletted">
      <rasterTransparency/>
      <minMaxOrigin>
        <limits>None</limits>
        <extent>WholeRaster</extent>
        <statAccuracy>Estimated</statAccuracy>
        <cumulativeCutLower>0.02</cumulativeCutLower>
        <cumulativeCutUpper>0.98</cumulativeCutUpper>
        <stdDevFactor>2</stdDevFactor>
      </minMaxOrigin>
      <colorPalette>
        <paletteEntry value="11" color="#2b83ba" label="11 - Extremely weak submediterranean (1&lt;Isbm&lt;=30)" alpha="255"/>
        <paletteEntry value="12" color="#91cba9" label="12 - Highly weak submediterranean (30&lt;Isbm&lt;=80)" alpha="255"/>
        <paletteEntry value="13" color="#def2b4" label="13 - Weak submediterranean (80&lt;Isbm&lt;=180)" alpha="255"/>
        <paletteEntry value="21" color="#ffdf9a" label="21 - Strong submediterranean (180&lt;Isbm&lt;=320)" alpha="255"/>
        <paletteEntry value="22" color="#f69053" label="22 - Highly strong submediterranean (320&lt;Isbm&lt;=460)" alpha="255"/>
      </colorPalette>
      <colorramp name="[source]" type="randomcolors"/>
    </rasterrenderer>
    <brightnesscontrast brightness="0" contrast="0"/>
    <huesaturation colorizeBlue="128" saturation="0" grayscaleMode="0" colorizeGreen="128" colorizeStrength="100" colorizeRed="255" colorizeOn="0"/>
    <rasterresampler maxOversampling="2"/>
  </pipe>
  <blendMode>0</blendMode>
</qgis>
