# Supplementary material for: Bioclimatic dataset of Metropolitan France under current conditions derived from the WorldClim model
Source: Data Brief. 2020 Jun 4;31:105815. doi: 10.1016/j.dib.2020.105815 (PMC7300140; doi:10.1016/j.dib.2020.105815)
Supplement: Supplementary file 1 [file mmc1.zip › bioclimatic_maps/typological_units/thermotypic_horizon.qml]

<!DOCTYPE qgis PUBLIC 'http://mrcc.com/qgis.dtd' 'SYSTEM'>
<qgis hasScaleBasedVisibilityFlag="0" version="3.10.4-A Coruña" minScale="1e+08" styleCategories="AllStyleCategories" maxScale="0">
  <flags>
    <Identifiable>1</Identifiable>
    <Removable>1</Removable>
    <Searchable>0</Searchable>
  </flags>
  <customproperties>
    <property value="false" key="WMSBackgroundLayer"/>
    <property value="false" key="WMSPublishDataSourceUrl"/>
    <property value="0" key="embeddedWidgets/count"/>
    <property value="Value" key="identify/format"/>
  </customproperties>
  <pipe>
    <rasterrenderer alphaBand="-1" opacity="1" band="1" type="paletted">
      <rasterTransparency/>
      <minMaxOrigin>
        <limits>None</limits>
        <extent>WholeRaster</extent>
        <statAccuracy>Estimated</statAccuracy>
        <cumulativeCutLower>0.02</cumulativeCutLower>
        <cumulativeCutUpper>0.98</cumulativeCutUpper>
        <stdDevFactor>2</stdDevFactor>
      </minMaxOrigin>
      <colorPalette>
        <paletteEntry value="112" color="#d7191c" label="112 - Upper thermomediterranean" alpha="255"/>
        <paletteEntry value="121" color="#e2432f" label="121 - Lower mesomediterranean" alpha="255"/>
        <paletteEntry value="122" color="#ed6e43" label="122 - Upper mesomediterranean" alpha="255"/>
        <paletteEntry value="131" color="#f89957" label="131 - Lower supramediterranean" alpha="255"/>
        <paletteEntry value="132" color="#feba6e" label="132 - Upper supramediterranean" alpha="255"/>
        <paletteEntry value="211" color="#fed189" label="211 - Lower thermotemperate" alpha="255"/>
        <paletteEntry value="212" color="#ffe8a4" label="212 - Upper thermotemperate" alpha="255"/>
        <paletteEntry value="221" color="#ffffbf" label="221 - Lower mesotemperate" alpha="255"/>
        <paletteEntry value="222" color="#e7f6b8" label="222 - Upper mesotemperate" alpha="255"/>
        <paletteEntry value="231" color="#cfecb0" label="231 - Lower supratemperate" alpha="255"/>
        <paletteEntry value="232" color="#b7e2a8" label="232 - Upper supratemperate" alpha="255"/>
        <paletteEntry value="241" color="#99d0a7" label="241 - Lower orotemperate" alpha="255"/>
        <paletteEntry value="242" color="#74b7ae" label="242 - Upper orotemperate" alpha="255"/>
        <paletteEntry value="251" color="#4f9db4" label="251 - Lower cryorotemperate" alpha="255"/>
        <paletteEntry value="252" color="#2b83ba" label="252 - Upper cryorotemperate" alpha="255"/>
      </colorPalette>
      <colorramp name="[source]" type="randomcolors"/>
    </rasterrenderer>
    <brightnesscontrast brightness="0" contrast="0"/>
    <huesaturation colorizeBlue="128" saturation="0" grayscaleMode="0" colorizeGreen="128" colorizeStrength="100" colorizeRed="255" colorizeOn="0"/>
    <rasterresampler maxOversampling="2"/>
  </pipe>
  <blendMode>0</blendMode>
</qgis>
