# Supplementary material for: Bioclimatic dataset of Metropolitan France under current conditions derived from the WorldClim model
Source: Data Brief. 2020 Jun 4;31:105815. doi: 10.1016/j.dib.2020.105815 (PMC7300140; doi:10.1016/j.dib.2020.105815)
Supplement: Supplementary file 1 [file mmc1.zip › bioclimatic_maps/typological_units/thermotypic_horizon.sld]

<?xml version="1.0" encoding="UTF-8"?>
<StyledLayerDescriptor xmlns="http://www.opengis.net/sld" version="1.0.0" xmlns:gml="http://www.opengis.net/gml" xmlns:ogc="http://www.opengis.net/ogc" xmlns:sld="http://www.opengis.net/sld">
  <UserLayer>
    <sld:LayerFeatureConstraints>
      <sld:FeatureTypeConstraint/>
    </sld:LayerFeatureConstraints>
    <sld:UserStyle>
      <sld:Name>thermotypic_horizon</sld:Name>
      <sld:FeatureTypeStyle>
        <sld:Rule>
          <sld:RasterSymbolizer>
            <sld:ChannelSelection>
              <sld:GrayChannel>
                <sld:SourceChannelName>1</sld:SourceChannelName>
              </sld:GrayChannel>
            </sld:ChannelSelection>
            <sld:ColorMap type="values">
              <sld:ColorMapEntry label="112 - Upper thermomediterranean" quantity="112" color="#d7191c"/>
              <sld:ColorMapEntry label="121 - Lower mesomediterranean" quantity="121" color="#e2432f"/>
              <sld:ColorMapEntry label="122 - Upper mesomediterranean" quantity="122" color="#ed6e43"/>
              <sld:ColorMapEntry label="131 - Lower supramediterranean" quantity="131" color="#f89957"/>
              <sld:ColorMapEntry label="132 - Upper supramediterranean" quantity="132" color="#feba6e"/>
              <sld:ColorMapEntry label="211 - Lower thermotemperate" quantity="211" color="#fed189"/>
              <sld:ColorMapEntry label="212 - Upper thermotemperate" quantity="212" color="#ffe8a4"/>
              <sld:ColorMapEntry label="221 - Lower mesotemperate" quantity="221" color="#ffffbf"/>
              <sld:ColorMapEntry label="222 - Upper mesotemperate" quantity="222" color="#e7f6b8"/>
              <sld:ColorMapEntry label="231 - Lower supratemperate" quantity="231" color="#cfecb0"/>
              <sld:ColorMapEntry label="232 - Upper supratemperate" quantity="232" color="#b7e2a8"/>
              <sld:ColorMapEntry label="241 - Lower orotemperate" quantity="241" color="#99d0a7"/>
              <sld:ColorMapEntry label="242 - Upper orotemperate" quantity="242" color="#74b7ae"/>
              <sld:ColorMapEntry label="251 - Lower cryorotemperate" quantity="251" color="#4f9db4"/>
              <sld:ColorMapEntry label="252 - Upper cryorotemperate" quantity="252" color="#2b83ba"/>
            </sld:ColorMap>
          </sld:RasterSymbolizer>
        </sld:Rule>
      </sld:FeatureTypeStyle>
    </sld:UserStyle>
  </UserLayer>
</StyledLayerDescriptor>
